# Supplementary material for: Clinical Evidence of Mesenchymal Stromal Cells for Cerebral Palsy: Scoping Review with Meta-Analysis of Efficacy in Gross Motor Outcomes
Source: Cells. 2025 May 12;14(10):700. doi: 10.3390/cells14100700 (PMC12110704; doi:10.3390/cells14100700)
Supplement: Supplementary file 1 [file cells-14-00700-s001.zip]

Archive with 4 entries (4 files):
- Table S1_PRISMA-ScR Checklist_28th March 2025.pdf
- Table S2_Search Strategy_28th March 2025.pdf
- Table S3_Summary of Included Reports_28th March 2025.pdf
- Table S4_Outcome Measures for MA_28th March 2025.pdf
